# Supplementary material for: FAM46C/TENT5C functions as a tumor suppressor through inhibition of Plk4 activity
Source: Commun Biol. 2020 Aug 17;3:448. doi: 10.1038/s42003-020-01161-3 (PMC7431843; doi:10.1038/s42003-020-01161-3)
Supplement: Supplementary file 3 — Supplementary Data 1 [file 42003_2020_1161_MOESM3_ESM.xlsx]

## Sheet: Fig 2a
	RFP shRNA		FAM46C shRNA-A		FAM46C shRNA-B		FAM46C shRNA-C		FAM46C shRNA-D
∆∆Ct	1	1	0.74	0.86	0.34	0.3	0.37	0.32	0.5	0.55

## Sheet: Fig 2b
	Percent cells with indicated number of centrin positive foci
#centrioles	0			1			2-4			>4
	exp1	exp2	exp3	exp1	exp2	exp3	exp1	exp2	exp3	exp1	exp2	exp3
RFP shRNA	0	0	0	1.81818	2	1.96078	90.9091	92	94.1176	7.27273	6	3.92157
FAM46C shRNA-B	0	0	0	1.88679	1.81818	2.17391	69.8113	58.1818	63.0435	28.3019	40	34.7826
FAM46C shRNA-C	0	0	0	2.04082	1.92308	3.63636	57.1429	55.7692	58.1818	40.8163	42.3077	38.1818

## Sheet: Fig 2c
	Luc siRNA	FAM46C siRNA
exp1	1.66667	50
exp2	3.33333	41.6667
exp3	1.38889	48.5714

## Sheet: Fig 2d
Relative FAM46C mRNA expression
	Luciferase shRNA		FAM46C shRNA-B		FAM46C shRNA-C
	exp1	exp2	exp1	exp2	exp1	exp2
∆∆Ct	0.99	0.92	0.5	0.68	0.34	0.43
Viability (%)
Time (h)	Luciferase shRNA			FAM46C shRNA-B			FAM46C shRNA-C
	exp1	exp2	exp3	exp1	exp2	exp3	exp1	exp2	exp3
0	100	100	100	100	100	100	100	100	100
24	92.68	83.7	88.2	93.65	82.59	88.1	95.44	88.7	92
48	80.52	76.08	94.37	93.25	84.29	95.41	95.1	88.19	96.19
72	96.82	94.92	94.95	95.5	94.31	95	96.82	96.73	96.63
96	93.34	95.37	95.72	93.84	95.63	94.03	95.57	97.43	97.7
Proliferation (% of baseline)
Time (h)	Luciferase shRNA			FAM46C shRNA-B			FAM46C shRNA-C
	exp1	exp2	exp3	exp1	exp2	exp3	exp1	exp2	exp3
0	100	100	100	100	100	100	100	100	100
24	137.541	123.132	234.419	160.842	198.598	257.425	157.818	178.791	235.775
48	355.836	446.854	487.363	289.487	424.997	522.417	286.71	412.095	425.791
72	697.994	759.251	930.137	632.085	769.904	869.65	537.801	711.402	557.535
Centrin Positive Foci
# centrioles	0				1				2-4				>4
	exp1	exp2	exp3	exp4	exp1	exp2	exp3	exp4	exp1	exp2	exp3	exp4	exp1	exp2	exp3	exp4
Luc shRNA	2	0	0	0	3	5	3	4	90	92	95	93	5	3	3	3
FAM46C shRNA-B	0	0	0	0	2	2	1	0	88	84	92	93	10	15	7	7
FAM46C shRNA-C	0	0	0	0	2	0	3	0	87	90	88	92	11	10	9	8

## Sheet: Fig 2e
% cells with indicated number centrioles
# centrioles	0		1		2-4		>4
	exp1	exp2	exp1	exp2	exp1	exp2	exp1	exp2
RFP	0	0	5.3	12.3	78.7	71.7	16	16
RFP-FAM46C	1.5	0	18.3	23.4	72.8	71.1	7.4	5.5

## Sheet: Fig 3a
#centrioles		0			1			2-4			>4
	exp1	exp2	exp3	exp1	exp2	exp3		exp1	exp2	exp3	exp1	exp2	exp3
RFP	-tet	0	0	0	3.75	4.8	7.2	81.25	77.1	75.6	15	18.1	17
	+tet	0	0	0	0	0	0	43.7	47	43.4	56.3	53	56.6
RFP-FAM46C	-tet	0	0	0	25	30.3	27.2	69.6	61.8	67.4	5.4	7.9	5.4
	+tet	0	0	7.6	11	13.6	20.6	73.2	72.7	63	15.8	13.6	8.8

## Sheet: Fig 3b
# centrioles		0		1		2-4		>4
		exp1	exp2	exp1	exp2	exp1	exp2	exp1	exp2
Luciferase siRNA	RFP shRNA	0	0	3	3	93	94	4	3
	FAM46C shRNA-B	0	0	2	0	53	53	45	47
	FAM46C shRNA-C	0	0	4	4	56	54	40	42
Plk4 siRNA	RFP shRNA	17	23	67	59	16	16	0	1
	FAM46C shRNA-B	7	14	67	61	19	18	6	6
	FAM46C shRNA-C	13	9	62	64	20	21	5	6

## Sheet: Fig 5a
∆∆Ct values
Relative FAM46C mRNA expression					Relative FAM46C mRNA expression
Luc shRNA	FAM46C shRNA-B	FAM46C shRNA-C			Luc shRNA	Plk4 shRNA
1.03694	0.58899	0.672865			1.03352	0.743025
0.964379	0.563388	0.731288			0.967564	0.572569
0.757715	0.741242	0.681132			0.945755	0.427381
1.31976	0.596511	0.592324			1.05736	0.561103
0.876997	0.5298	0.617726			0.885673	0.513797
1.0775	0.554386	0.70773			1.11882	0.696852
1.04638	1.00432	0.67541			0.934422	-
0.901918	0.719203	0.680585			1.08551	0.896663
1.04					1.13	0.503838
1.12131					0.994928	0.654592
0.938339					0.92782	0.384104
0.96					0.87	0.446027
1.06571					1.0778	-
1.10113					1.06375	0.465997
0.911086					0.952637	0.579586
1.11312					1.16589	0.465729
0.89549					0.846403	0.436585
						0.53

## Sheet: Fig 5c
	Tumour volume mm3
Weeks	Luciferase shRNA																	Plk4 shRNA																		FAM46C shRNA-B								FAM46C shRNA-C
0	0	0	0	0	0	0	0	0	0	18	18	18	18	0	0	0	0	0	0	0	0	0	0	0	0	18	18	0	18	0	0	0	0	0	0	0	0	0	0	0	0	0	0	0	0	0	0	0	0
1	90	27	27	27	27	27	180	240	0	180	180	210	210	27	27	18	18	90	27	27	210	210	210	0	0	150	150	18	180	18	0	0	0	18	0	90	27	27	27	27	210	150	0	90	100	27	27	100	210
1.5		100	168	120	150	96	252	448	420	288	336	245	245	288	210	210	210	210	80	150	336	252	420	210	252	180	210	175	180	150	27	150	75	150	180	294	210	175	210	210	432	378	210	504	216	150	180	336	336
2	210	288	294	288	336	175	210	480	462	384	384	336	384	378	336	245	280		175	252	630	270	693	210	336	252	245	216	210	180	27	150	150	150	180		490	462	392	672	560	630	336		400	672	504	392	441
2.5	490	560	504	616	693	504	336	864	1377	576	480	540	630	560	504	280	315	448	336	392	1144	490	1800	792	936	392	448	252	294	180	288	175	210	180	245	810	1170	1170	576	1200	1152	1287	448	1080	1188	1800	1000	560	756
3	441	1400	1100	1386	1540	1452	441	1040	1440	792	832	770	1512	1232	792	540	378	560	864	800	1890	704	2016	1287	1040	576	720	252	336	216	616	200	378	245	384	2028	2112	1620	1200	2280	1716	1680	720	1680	1950	3360	1452	1152	1120
[truncated: 2 more columns]

## Sheet: Fig 5d
Tumour weight (g)
Luc shRNA	Plk4 shRNA	FAM46C shRNA-B	FAM46C shRNA-C
0.79	0.73	2.01	2.04
0.67	0.33	1.23	1.16
0.46	0.22	0.9	2.31
0.76	1.08	0.64	0.88
0.92	0.53	1.4	0.61
0.72	1.42	1.13	0.64
0.18	0.88	0.91	0.88
0.56	0.65	0.34	1.26
0.82	0.23
0.25	0.17
0.28	0.14
0.31	0.16
0.29	0.09
0.67	0.48
0.54	0.08
0.3	0.14
0.6	0.06
	0.15

[truncated: 17 more sheets: Fig 5e, Fig 5f, Fig 6a, Fig 6b, Fig 6c, Fig 6d, Fig 6e, Fig 6f, Fig 6g, Fig 6h, Suppl Fig 1a, Suppl Fig 5b, Suppl Fig 5c, Suppl Fig 5d, Suppl Fig 6, Suppl Fig 7c, Suppl Fig 9]
